# Supplementary material for: Transcriptome Sequencing-Based Screening of Key Melatonin-Related Genes in Ischemic Stroke
Source: Int J Mol Sci. 2024 Oct 29;25(21):11620. doi: 10.3390/ijms252111620 (PMC11547107; doi:10.3390/ijms252111620)
Supplement: Supplementary file 1 [file ijms-25-11620-s001.zip]

Archive with 2 entries (1 files):
- ijms-3222723-supplementary/
- ijms-3222723-supplementary/diffGeneExp.csv
