# Supplementary material for: Transcriptome Sequencing-Based Screening of Key Melatonin-Related Genes in Ischemic Stroke
Source: Int J Mol Sci. 2024 Oct 29;25(21):11620. doi: 10.3390/ijms252111620 (PMC11547107; doi:10.3390/ijms252111620)
Supplement: Supplementary file 1 [file ijms-25-11620-s001.zip › ijms-3222723-supplementary/diffGeneExp.csv]

id	GSM416567_con	GSM416568_con	GSM416569_con	GSM416570_con	GSM416571_con	GSM416572_con	GSM416573_con	GSM416574_con	GSM416575_con	GSM416576_con	GSM416577_con	GSM416578_con	GSM416579_con	GSM416580_con	GSM416581_con	GSM416582_con	GSM416583_con	GSM416584_con	GSM416585_con	GSM416586_con	GSM416587_con	GSM416588_con	GSM416589_con	GSM416590_con	GSM554014_con	GSM554015_con	GSM554016_con	GSM554017_con	GSM554018_con	GSM554019_con	GSM554020_con	GSM554021_con	GSM554022_con	GSM554023_con	GSM554024_con	GSM554025_con	GSM554026_con	GSM554027_con	GSM554028_con	GSM554029_con	GSM554030_con	GSM554031_con	GSM554032_con	GSM554033_con	GSM416528_treat	GSM416529_treat	GSM416530_treat	GSM416531_treat	GSM416532_treat
CRISPLD2	1.37384828	1.54115762	1.906701234	1.72825165	1.0076913	2.01345961	0.84322026	0.57030988	2.0855645	1.1136199	1.5843715	1.5494861	1.65152861	2.30749148	1.59589737	1.80605981	2.2235235	1.5912557	1.88529095	NaN	1.00327227	1.44205856	0.72120576	0.9466745	2.6150341	2.7330437	2.1080155	1.4115685	1.9066353	2.6011321	2.553828	2.0727934	1.5908692	1.7465047	1.9433788	1.806035493	1.2822687	1.25552484	1.92039614	1.7608248	1.8295269	1.7376089	1.62372525	1.5660137	1.8235386	2.9419317	2.01751837	2.75536116	2.6852441
ID3	2.24792269	2.47155223	3.42531707	2.26040418	3.0204395	2.68164296	2.74176819	3.38286822	2.8208373	2.7272583	3.74581	2.3496589	2.88940724	3.65464518	2.99838824	3.88897429	2.8673677	3.021076	2.87600692	3.1547205	3.32432863	2.83637084	3.36147758	3.8169945	2.6227206	2.0857948	2.9733814	2.8222731	1.7887775	2.9213728	2.4900224	2.5190568	2.6435778	2.9651341	3.030551	1.382965966	2.3191582	2.56423394	2.03696481	1.9059267	2.8353095	3.9551315	3.77554299	1.9391258	1.7951307	2.0946098	1.7754445	1.89347928	1.98167816
DUSP1	4.64352809	4.7682485	4.202174783	4.22078368	4.771873	4.87985301	4.12433634	3.94263739	5.1820324	4.5133089	4.685703	4.4702159	4.38865777	5.29118681	4.67712192	4.81182608	5.3683029	4.4891126	4.8690628	5.07163928	4.22645125	4.81007915	3.78640928	4.0816688	5.0355766	5.2552836	5.1075017	5.1075017	5.4420758	5.0067485	5.0923261	4.9669503	5.4283793	3.5159741	5.4868684	5.809711216	5.5908564	4.03459711	4.32966274	5.3414652	3.2088309	3.92512	3.60780686	3.8248558	5.1436007	5.7483558	5.2035325	4.68249254	5.19805058
GSDMB	1.82777302	2.62668984	2.412044659	1.79382667	2.4966732	2.06494034	2.26106348	2.68306481	2.2341288	2.5206525	NaN	2.3609345	2.19194844	2.62906658	2.30262321	3.14857961	2.1115575	2.9302436	2.37306494	2.51293993	2.33984524	2.57371866	2.09417568	3.4275316	1.8920158	1.4599656	1.7176127	2.5110834	2.0554671	2.5533951	1.8584413	2.2006202	1.9431667	2.3667607	2.350324	1.598090346	1.8862166	1.93079783	2.43634624	2.5231828	2.963565	3.1723931	2.05397453	2.498816	2.3559063	1.6839606	1.39730501	1.70700823	2.22397295
BANF1	4.04681489	4.95845994	4.965428339	3.83344797	4.2553603	4.11449099	4.15386113	4.09059928	4.2396706	3.4783969	4.7615489	4.7749876	4.01222986	4.78783515	4.7607253	4.59027174	4.8756374	3.4784438	3.88679289	5.41466641	4.62221133	NaN	4.49226705	4.370648	4.2193884	4.2759897	3.5679417	3.5660643	3.842394	4.7818193	4.4763073	4.536427	4.3673116	4.4400603	3.7859955	3.075166894	4.4446928	3.83553748	4.12225931	4.5472858	4.2533016	4.3460356	4.13772796	3.9400277	4.6449228	3.7400764	3.54366954	3.59296141	3.15701549
C5AR1	3.62372898	NaN	3.152677833	3.81093633	4.0047206	4.05444752	3.93921327	2.99324358	4.2064115	3.4709697	4.1268692	3.7267597	3.68038238	3.64019366	3.56382653	3.7385875	3.7939143	3.3194324	3.7974271	4.15815332	3.02411811	3.97965263	3.21196918	3.4272474	4.4979922	4.3686982	4.3225461	4.7755504	3.9534984	3.8324183	5.0081105	4.7471183	3.9940691	3.0753925	4.9608231	4.915535656	3.8275342	3.56491405	3.76223429	3.8579516	4.1099507	3.5512815	3.34625572	3.7476263	4.4015407	4.8932197	4.09090763	4.45782484	4.97384151
SLAMF1	1.64879787	1.71685218	2.506581345	1.66138883	2.5867507	2.39202826	2.54813835	2.23945223	2.2595191	2.3745112	2.845553	2.2875691	1.84392036	2.60038373	2.12366565	2.46706423	3.451979	2.9519137	1.87694327	2.5474992	2.65048521	2.66437938	2.46570411	2.4100701	2.305154	1.970366	1.5062158	1.7686764	2.0620263	1.882117	2.0948314	2.171954	2.3110056	3.1374684	1.1784022	1.066429473	2.6597507	2.38200451	1.91614916	2.7811123	1.9573453	3.0059491	2.79184825	1.8843191	1.8847589	1.6158091	1.38459134	1.34051805	1.86179424
SLC22A4	2.11004659	1.66330132	1.929374324	2.24921398	2.6994507	2.34145072	2.47735173	1.75261831	3.0702188	2.9902479	2.7915728	1.64991	1.7557038	2.45400647	1.62713346	2.06844156	2.1010294	2.146806	2.0333756	2.41930721	1.69005933	2.80354809	2.36938672	1.7015982	3.0903817	2.6548334	2.5524501	2.4903269	1.9208061	1.7634237	1.9823212	1.7245669	2.1162453	2.3356185	3.3041358	3.759090623	2.043806	2.48524484	3.20066961	1.879386	2.7618176	2.0234926	2.25459796	2.8544221	2.6988472	2.5591271	2.3763318	3.83115151	2.76361683
CD79B	1.65719291	1.95204174	3.136994722	1.42643743	2.6556418	1.87384692	2.18005564	2.30559906	2.4134095	2.0153345	2.4915556	2.6409456	1.8665222	3.14113729	2.5919062	3.79110073	2.5589162	2.9018017	3.30020815	2.6670024	3.6791459	2.20882149	2.69429586	2.2544938	2.0365027	1.6821318	1.4638054	1.6350963	1.4891241	1.7696647	1.7016801	1.6692738	2.0982578	1.8407115	1.5019404	1.77407702	1.5805189	2.06873114	2.32945521	2.2255219	2.1390071	2.7319939	2.44329457	1.853008	1.8001154	1.4004519	1.40447618	1.40343113	1.15361837
CD6	1.55705914	2.64095554	2.615757259	1.70317302	2.1985103	2.0359401	2.40571625	2.32792445	2.1252744	2.0632804	2.7487113	2.0657067	2.63150989	1.98124297	2.69440736	2.19873813	2.7277987	1.6506754	1.72117753	2.84814075	2.56899192	2.27479704	2.67943432	3.0189244	1.7531971	1.7315613	2.0537178	1.6895286	2.2606565	1.746445	0.8071153	1.8142486	1.4172838	1.8355591	1.2988234	2.178556612	2.0225661	1.78736409	2.01858531	1.6907526	1.9339292	1.9189393	1.59759724	1.8869512	2.1735724	1.2864737	1.01091057	1.26547001	1.09993823
PADI4	0.43857978	-0.4170154	1.211710362	0.78492338	0.3652258	1.21851862	0.25686981	0.0789508	0.9673058	1.3126761	0.6565274	0.4768753	0.58558387	1.0072153	0.51794387	0.78107884	1.3744428	0.8142547	0.84747028	0.79341848	0.39100931	0.0940156	0.34505242	0.3330154	0.586846	1.0028249	1.2046638	0.9931953	0.7987225	1.198817	1.141507	0.5655767	1.1789679	1.2966921	1.9515867	0.91928811	0.7252489	1.00710925	1.05870887	0.6911919	1.1315164	0.9474778	0.98032581	0.8267263	1.234164	1.1250282	1.90217389	2.42249939	1.76523264
ECHDC2	2.73673927	3.18655287	3.525176601	2.85203942	3.6770354	3.65715762	3.71455834	3.67866835	3.3291078	3.6368627	3.5569744	3.7378033	3.86920883	3.50844737	3.2739593	4.06269084	3.8441497	4.0923472	3.14588514	3.47585219	4.0961342	4.19641597	3.43541402	4.4503821	2.8441546	3.0088767	3.3144748	3.7209958	3.5421843	3.192783	3.0401615	3.3375844	2.9740947	3.334658	3.5682028	2.757162466	2.5065009	3.21842538	3.03369026	2.965202	2.5470623	3.7995761	2.47675952	4.2544037	3.2693921	2.4277553	2.56776773	2.94481378	2.96330989
KLF12	1.52807777	2.33264052	2.637731429	1.35610252	2.1864546	2.18051958	2.03490359	2.6079822	2.5022184	1.9823922	2.8383954	1.452593	1.74945703	2.10052909	1.76073472	2.18092461	2.9748969	2.3306847	1.763462	3.21872269	3.08761614	2.74121388	2.06215694	2.0936263	1.8010186	1.8315765	1.2745723	2.146617	2.2419945	2.8340351	1.6752476	2.5850543	1.5122278	1.364371	1.7320486	0.776253808	1.4313972	1.10721706	2.45601785	2.2834108	3.0138358	3.6274684	0.81160356	2.1856603	1.4797145	1.3696127	1.28467473	1.21366118	1.54448014
SLC2A3	3.02521822	3.15289979	3.546737002	3.11804914	3.0992708	2.55190262	2.99868269	2.75336696	3.5538759	3.1450814	4.0723835	2.7575153	3.05599057	3.48580049	2.7203645	3.18815059	3.5757877	2.9488529	3.11162095	3.58714963	2.5171352	NaN	3.10005443	2.8620682	4.9034582	4.3934917	4.2742996	4.114328	3.6621787	3.9078889	3.8619209	4.1423152	3.9344142	2.6134914	3.8554756	3.55098134	2.6550833	2.72990382	2.35111582	3.4720202	2.4239128	2.6496418	2.50864763	2.6338658	4.0604764	4.3662582	3.46432196	5.21233698	4.0411315
ETS2	2.81469453	2.80816458	3.062490669	3.02803022	3.082777	1.95757863	2.30654974	2.47312947	2.9785319	2.4957171	3.9622373	2.7177127	2.8797858	3.20599095	2.90779187	NaN	3.6421105	3.3059053	2.96934964	3.33785149	2.66594906	2.89647857	2.45268121	2.6759925	4.2154396	4.0267988	4.0969074	3.7691735	3.2746416	3.4945784	3.3725026	2.5174777	2.8026593	2.5537599	3.9205004	3.636678979	2.9567878	2.75042066	3.10928252	2.4138783	2.867611	2.4607316	3.15168958	3.0886908	3.1227369	3.0737693	3.55758389	3.39711477	3.76816868
N4BP2L2	1.1456208	1.43339886	3.094808606	1.05408472	2.1387852	NaN	1.89043694	2.19222557	2.0811479	2.0081893	2.1512742	1.2851314	1.13719857	2.20849172	2.1557842	2.66023205	3.83815	2.2607876	1.47288002	2.10358814	2.25512327	2.80511155	2.1252138	2.3664876	1.7025539	1.4160669	1.081268	1.8198693	1.8235177	1.6299884	1.6765176	1.5063669	1.7188753	2.0610232	1.4442922	1.668194209	1.5708488	1.50001565	2.97804884	1.7741731	3.4885916	3.5197328	1.45915253	2.197641	0.9505349	0.806965	1.14557587	1.21395359	1.14745682
MMP9	2.04954807	1.55379077	1.733433685	1.85907319	0.756973	1.89464693	1.03747837	0.75874506	2.6500199	2.2966047	2.4785931	1.5078405	2.08951662	2.40259475	2.01808869	2.03939093	NaN	1.7789911	2.34105842	2.59699492	1.52643859	1.43739	0.86423891	1.5073144	3.278044	3.4799631	3.8286503	4.4720455	1.9261139	3.7531922	3.1353427	2.2903986	1.5855129	1.5808855	1.7511131	2.541957289	1.7491688	1.36739972	1.61612226	1.2175026	1.8681068	2.8555593	1.55257468	1.8696644	2.9167836	3.6996749	3.41549563	4.06889165	3.01206772
NFIL3	3.04964067	2.99239163	3.013454743	2.89308895	3.8673472	4.08411822	3.97805252	3.04438177	4.1711593	3.8217855	3.0596184	2.7727748	2.8507186	3.43958407	2.44562622	2.80450325	2.7382489	2.7366246	2.93131297	2.93281467	2.34430311	3.52417672	2.79210895	2.714866	4.5220195	4.3371159	4.7324633	4.1901529	3.9335562	4.2671703	4.1937155	4.165092	3.5088454	2.4224168	4.4486908	3.843188088	3.0016637	2.34328388	2.48508329	3.0245734	2.3920233	1.8778661	2.32323946	2.2494422	3.6154996	NaN	3.35491508	3.41548684	4.52752528
GPR18	3.11031467	3.35169688	4.22511406	3.06033862	3.9667727	3.73050174	3.7930566	4.04897829	3.8837274	3.0153689	4.7861332	4.2868375	3.45967961	4.13734473	4.10235028	4.22951632	4.4340877	4.1499254	3.33497028	5.16517446	5.07068564	3.73364648	4.40410448	3.9810089	3.9473097	4.126631	3.8048106	4.5504377	3.7784494	3.8453043	4.2910361	3.7211637	4.2338851	3.5324665	2.4817949	2.449598933	3.5679843	2.99021993	2.99382864	2.9415587	3.2175445	4.1090852	3.80637587	3.2251342	2.9241217	2.9274234	2.86927735	2.69780293	3.32137581
IL1R2	1.66575955	2.00113701	2.069410462	2.35745936	2.4938915	2.20906177	1.69590168	1.65806588	2.7099551	3.0909597	2.2749083	2.0638467	1.95063104	3.26169827	2.06581655	3.05970448	3.2505648	2.2413357	2.45823557	2.73498691	1.78290656	2.68261403	2.05493487	1.7291893	3.6001652	2.3014223	2.9161223	2.7198481	2.0858589	2.1237004	2.6487652	2.8417558	1.4455163	1.1602626	2.7825101	4.297030294	3.6022175	2.38320145	2.47353206	2.0830384	1.2532221	2.8803813	2.39520311	3.3672485	2.7762308	3.0117188	2.58375948	3.27301847	2.8440922
CA4	1.38155243	0.81341101	1.774646068	1.56727542	0.7989849	1.23390515	0.38140246	0.42087719	1.6824364	1.3486711	1.2101207	1.2512706	1.60622187	2.68278674	1.45945074	2.00847974	1.910585	1.7033692	2.92457068	1.38181046	0.13551969	1.10231311	1.04539058	0.9238949	1.2602833	2.6010808	2.2791398	1.9284089	1.9795606	1.4112131	1.750091	1.7805373	1.8934074	2.0495881	1.8674047	1.50408145	1.3402838	2.01858228	2.26368876	1.8871259	1.2181413	1.6052715	1.89262034	2.1516375	1.4785451	1.9556407	2.88771377	3.81776093	2.2509202
ADM	2.62836791	2.30302717	2.761621386	2.08931731	3.2782406	-0.39259171	3.05804898	1.76515443	3.1173882	3.3975042	4.3186723	2.4217109	2.62487003	3.2007676	1.9068848	3.50251151	2.8386119	2.6639278	2.53688289	2.3974404	1.32456571	2.60055872	2.59671003	1.4859821	4.5252545	4.5487313	3.8899916	2.8676141	2.5950085	3.2803895	2.6338002	2.1368368	2.5728417	2.2959899	3.172965	5.322440189	1.7216894	2.20986836	1.7475967	2.2974161	2.6206409	1.325516	2.1840206	2.3302223	3.609535	3.0732849	2.75759957	4.69212016	3.39348874
GADD45A	3.17473165	2.94211914	2.636781607	3.06872581	3.4032172	3.84402733	3.36931334	3.35083561	3.3902686	3.2184593	3.2268631	2.9316637	2.97226662	3.66843961	3.0289237	2.86025323	2.8204571	2.8492613	3.1838734	2.94832324	2.55657625	3.43575583	2.82413815	2.5750939	4.4592642	3.9734603	4.2993113	4.1508116	3.2011046	3.7937011	3.8828703	3.7745014	3.2746843	2.3602236	3.0815859	3.389375229	2.6943616	2.68809936	2.53295893	2.8732363	2.3703926	2.5918034	2.5937593	2.6852309	2.6896636	3.4344521	3.46946656	3.29695379	3.80994244
TRIB1	3.5374559	3.08305263	3.175259291	3.1239206	3.8013122	2.69928529	3.70492747	2.75052166	3.8567776	3.1761818	3.9369032	3.4868615	3.19943147	3.87455806	3.12746941	3.67818267	3.9348133	3.4780103	3.48888829	3.90333764	2.73770625	NaN	2.75412591	3.2952547	4.3303011	4.4508178	4.4397804	4.4801592	3.8150847	4.3867336	4.1735978	4.1530675	3.3402848	2.9491416	3.9343522	4.219533407	3.4977941	2.24923848	2.97736868	2.9463787	3.3106038	2.9060587	3.02848403	2.7107106	3.6558756	3.5932124	3.55490587	4.04626078	4.31682369
ITPRIP	2.66205325	2.50137716	3.005329253	2.73913478	3.2548465	2.60613067	2.41313822	2.36778774	3.4224574	2.7598477	3.2308635	2.5005871	2.64386937	NaN	2.53946255	2.7999101	3.0248762	2.8716901	2.88858768	3.38200123	2.36140149	3.27806694	2.43647398	2.5128723	4.1104347	4.1534593	4.308057	3.6579339	3.2162542	3.7017108	3.5711239	3.5319011	2.9553769	2.369409	3.3738647	2.988678914	2.678055	2.4332285	2.59198638	2.6383443	2.5750489	2.5841848	2.39981244	2.5202293	3.9550015	3.164877	3.08579837	4.46471513	3.69436657
F13A1	3.68868219	3.45326594	3.298458718	3.87532648	4.1009546	3.98782368	4.0459146	3.60787677	3.1625072	3.1658993	4.3874457	3.8337759	5.28616552	3.70176509	3.50752756	3.4668974	3.2971107	3.6113794	3.52575297	3.84297149	3.14724278	3.10463017	4.05578205	3.6349401	4.3598672	3.798636	3.3048116	3.1155801	2.839931	1.9824754	3.9517288	3.0956817	5.142476	3.2963461	4.9160809	4.633945824	3.6041887	4.54056309	4.71025562	4.0157607	4.0752833	4.6512264	4.18282293	3.9941906	4.8268732	3.807528	6.1243136	3.31045441	4.8139397
BCL6	3.50699942	3.74307127	4.29516393	3.46464492	4.1087864	3.3223308	3.23546805	3.08634796	4.1853212	4.5661893	4.3342073	3.2894989	3.04563721	3.5191565	3.20229229	3.98460602	4.1805895	3.5827195	3.5976516	4.11250381	3.54993942	4.47739564	3.06860636	3.1404644	4.2628696	4.6115057	5.1398905	4.7877227	3.930554	4.2897849	4.2588082	3.7432243	3.8090806	3.5162511	4.2145234	5.308233137	3.7831742	3.31975402	3.61053441	2.8545991	4.2119429	3.2069899	3.69055164	3.6239504	4.1669596	4.2795342	3.84484478	6.1482498	4.35120807
FOS	3.53716157	3.75018	3.407960416	3.40565224	4.4944429	4.66158582	3.9770666	3.32641875	4.9820227	3.1915521	3.8544429	3.921291	3.57832668	5.13196601	3.68820967	3.8745991	5.0116933	4.5880462	4.11658231	4.65743056	3.57048042	4.79205543	3.42931297	3.554341	3.8368864	3.8985845	3.8249068	4.2787086	5.2198022	3.4531611	4.8224073	4.886571	5.323	2.8874137	5.4317833	5.466716798	5.68165	2.75994213	3.83861536	5.2451031	2.5402404	3.4302851	2.27399134	3.1766214	4.3981768	4.3052197	4.06116355	3.05642268	5.11303578
IRS2	2.86223399	2.7187686	2.684535729	3.10580723	3.2286781	2.77952527	2.46586977	2.73609724	3.4607468	2.9732069	3.6138322	3.0379125	3.14205788	4.26435348	3.10042071	3.43734002	3.7715742	3.0123655	3.31615763	3.5746515	3.05375808	3.34792214	2.84968758	3.0349427	4.1990133	4.3725219	3.7667831	3.4102855	2.7129827	4.3771894	4.6603071	4.6946583	3.3340599	2.3701289	4.2479648	3.338849717	3.4166114	2.84311748	3.12080859	3.0776876	2.8635408	2.5982953	3.18013004	2.8939617	2.8620997	3.9178025	4.35505876	3.19509546	4.06505362
VIM	2.0841425	2.67521866	3.298938428	2.13936932	3.29943	2.73875044	2.97986557	2.20939832	3.1372941	2.3909473	3.1504226	2.0059432	2.27279166	2.09956773	2.01390876	2.05240455	2.5077079	2.2479076	1.7241533	2.94574446	2.42789468	1.44744882	1.80972252	3.0071592	3.2429096	3.0783719	3.4798364	3.4187443	3.136742	2.494089	2.4950656	2.5694666	3.3072035	0.5701313	2.6245181	3.141021181	2.9782401	0.63206217	1.47208622	1.7948728	1.1587935	1.0336137	0.9756486	1.2053714	3.8429099	2.4668708	2.54469087	2.80710753	3.48466282
LEF1	2.17867506	2.47575973	3.806231371	2.3206993	3.0056732	NaN	2.77335278	3.2690335	2.9502171	2.2828995	4.3665018	2.3087272	3.0277158	3.0014966	3.37582605	3.60959536	2.7141665	3.0816424	2.19384366	4.05091379	4.62598918	2.9075567	4.57801432	4.7778216	3.2750121	2.6580703	2.0816026	2.7137859	1.6977946	3.4135709	3.5802796	3.0367837	3.6831729	3.399539	1.1359331	0.277650594	3.682702	3.24230426	1.95905378	3.5216941	2.4859246	2.9747401	2.91491538	1.6921917	2.4901676	2.0029045	1.85284427	2.18316209	2.77738679
PCED1B	3.11537477	3.6825089	3.85656549	3.25966492	3.6042097	3.52137354	3.42316335	3.86509263	3.3518638	NaN	4.565602	3.9276736	4.45190012	3.95731478	4.05010968	4.40465961	3.728893	4.4883046	3.23273233	3.90866577	4.87786983	3.6540028	4.49579492	4.8918798	3.3649953	3.3587169	2.8483563	3.5513942	3.235006	3.8850323	3.9602606	3.2760891	3.6131255	3.9750776	3.0609471	1.681970855	3.1684638	4.15270977	2.9687457	4.0155142	3.1545324	3.7912859	3.29970136	3.4125691	3.7026913	2.8497795	3.11470745	3.18571082	3.37734479
AQP9	2.95846314	3.08621107	3.270975047	3.22098411	3.3945677	2.66586836	2.80240921	2.16910044	3.659821	3.0511125	3.7940532	3.0588958	2.86696597	NaN	2.65212563	3.33701268	3.5343317	3.6698506	3.43244452	3.30610639	2.34243679	4.05767443	2.59821686	2.6218368	4.9447253	4.5974539	3.8912287	3.8656127	2.9424979	3.9911897	3.1894877	2.9719589	2.8364335	3.1282103	4.0190881	5.027775852	3.0887773	3.4315931	3.28822969	2.2476527	3.6463592	2.8491073	2.93268992	3.3089366	3.7644701	3.629901	4.34218473	4.76088608	4.0204426
PTGS2	1.90002718	2.22610588	3.317457845	0.06522917	2.9896849	3.40522336	2.98676274	2.78682148	3.8319712	3.552829	2.5089747	2.1146269	1.48764896	3.02534512	2.34488126	3.71128608	3.3575838	2.6602464	2.33088678	3.1666222	1.96819974	4.33242993	2.73000128	2.095817	5.6560168	5.5171418	5.2009699	4.7790802	4.2795367	4.3406489	4.4188744	3.801659	4.1262312	-0.1250633	2.901429	1.921007555	2.9587714	0.32887566	0.64209198	2.193006	0.1992492	0.2308629	0.16098332	0.3648351	2.3045623	2.87635	2.27428069	2.60352037	3.07028801
CCR7	3.28389777	3.63973237	5.174192549	3.611557	4.0057263	3.53748347	3.75955378	4.46674236	4.3834999	3.9899416	4.6838967	3.3597899	4.06784731	4.16558268	5.1216137	4.55069843	4.2388457	4.5144795	3.63594187	5.02718825	4.63116377	4.44892067	5.33182081	5.8345086	3.5671733	2.8243126	2.9167046	3.7535	3.0453731	4.2975241	4.14819	3.3319171	3.8975793	4.6560837	3.2253702	0.686154707	3.9215506	4.73558644	3.16058497	4.0314342	3.6488343	4.0007063	4.55664653	3.4979908	3.252294	2.5181676	3.22839686	3.51217544	2.75356599
VPREB3	2.28103833	2.4389142	4.04021869	2.16564733	3.1812199	2.36476891	2.84207075	2.98410454	3.9627327	1.9143321	3.69244	3.5271287	2.13047826	3.83955946	3.47236311	4.31737594	3.8588027	3.1016404	3.42869832	4.51985912	2.78430984	2.76965428	4.70424317	3.0436173	2.90564	3.598777	2.7693998	2.5933621	2.1985251	3.1222525	4.2357965	3.3719992	4.0607508	3.2402114	1.2512236	0.188851567	2.124527	2.54941389	1.10609098	2.5689004	1.8928364	2.6961529	4.01568909	0.7920597	2.6056685	1.6399024	2.30058853	1.63514591	1.63489256
ZFP36L1	2.01050132	2.62095471	3.88344475	3.36569859	4.4774385	4.68457677	4.48847426	4.21487359	4.4373224	4.6716793	3.1775066	2.7901888	3.03707775	2.66670819	2.36727828	3.07295983	2.9165773	2.8152507	2.51875345	3.17121455	3.80585752	4.25759096	3.76942799	3.9118494	3.8513092	4.2654338	3.8286401	4.2301825	4.5849628	4.2758322	3.9994298	3.6861312	3.3152214	3.349326	4.0917292	5.041816233	3.7979574	2.76377243	3.10668368	3.2803598	3.7533562	3.4568884	2.60457829	2.6997771	4.0522017	3.6518629	3.08010717	3.850958	4.77722343
THBS1	2.06935652	2.68358455	1.581996154	2.04574507	2.6790959	1.85000424	0.95721753	1.96779014	1.3615729	2.3469424	2.0580273	1.8116562	2.23382478	2.01167449	1.79260129	1.76035892	1.6050445	1.6936633	1.97751919	2.34873417	1.28515623	1.24770478	2.26734551	1.379307	4.0660574	2.4281941	2.5870301	2.3783459	1.9610218	1.7491807	2.7175098	2.6411244	2.7383367	1.6912605	3.922469	1.796380537	1.6528646	1.72357332	1.47638919	1.5690189	1.8252515	2.0595857	1.64129122	1.4761071	1.279834	2.1243168	3.42818927	2.81289457	2.1619178
AKAP7	2.80554624	2.63857003	2.134583754	2.74538539	3.2377337	3.79262895	NaN	3.40018149	3.6804457	3.4405394	2.5448962	2.7565782	2.77696789	2.60532644	2.80572381	2.58069692	2.4548255	2.4173171	2.81320568	2.46702632	2.43126995	3.26098698	2.99755735	2.5142771	3.0166426	2.7160765	3.4520081	2.9963882	3.3235118	3.8282906	3.7945742	3.1980733	3.9108718	3.6092784	3.6048324	3.148742729	3.358636	3.40603362	3.06193931	4.2170425	3.1249739	3.2566521	3.20500084	2.1456511	2.4784835	4.4680916	2.9136819	2.64800128	3.5562426
ANPEP	3.08516487	3.05619608	2.596906393	2.99337784	3.1194624	2.8033879	2.7799658	2.47969948	2.9800057	3.2661834	3.7464374	3.0576694	2.90469231	3.96972348	3.19170038	3.7798575	4.5336617	3.2510439	3.13000092	NaN	2.62622816	3.00445867	1.982934	2.8603073	3.7502826	3.7698537	3.4757767	4.3492382	1.5109893	2.4473504	2.3491227	3.5390617	3.694959	2.3603533	3.4976058	3.574656255	3.2573565	3.70999065	1.76696574	2.7585459	4.6160515	3.2501392	3.50761486	4.3893938	3.7211705	4.4885579	3.78465823	4.30546139	3.47707032
CTSZ	2.45379339	1.65769122	2.36229968	2.38734265	3.1248251	1.63599494	1.24875383	2.35190668	3.0134834	1.0696741	2.9652387	1.480152	2.61510319	2.91975967	2.61290098	2.08441746	NaN	1.6987403	2.06147598	2.99890833	2.65883399	1.87359897	2.08357767	2.669424	4.1684441	4.6502615	2.6914159	2.287945	1.7429527	4.0602759	3.8461982	3.50901	2.1513228	2.1505413	2.8180707	3.018799048	2.5844413	2.39138099	2.67644286	1.7977591	3.0743199	2.6157937	2.32877811	2.6500576	3.5523756	2.5797837	2.9004513	3.39773883	2.98859915
TMEM204	3.06116601	3.90218987	4.479844976	3.05977279	3.3797672	2.60949694	3.27355207	3.9659019	3.2975493	3.2058832	4.8039783	4.6707717	3.71714124	3.62442343	5.02431867	3.9561204	3.7926467	3.8984892	4.30689931	4.13777416	4.84012127	3.34043172	4.61722746	4.5518457	3.6962086	2.3979023	2.6001548	3.6725206	2.785609	3.6019882	3.5307396	3.8917093	3.3488244	3.6962086	2.3000095	-0.007514747	3.190938	4.28306571	3.52922084	3.5993683	3.5061686	3.9350895	3.94230217	2.8643455	2.7415642	2.9810874	2.75924723	NaN	2.56703802
VCAN	3.25422761	2.78902512	3.864182536	3.53775729	4.2700147	3.72887153	4.01119736	3.25349771	3.9143673	4.0130172	3.5948652	2.6713554	3.41967722	2.58885732	2.56250952	2.74516307	3.0808026	2.947017	2.64309873	2.81481394	3.37559326	3.55501029	3.31139037	3.9073611	3.5466315	2.9552181	3.1747953	3.6823588	3.2093708	2.2661807	3.0333926	2.8474548	3.2679137	3.9365052	4.997426	5.249212045	4.3492076	4.07004362	4.54395794	3.283434	5.0683715	4.1946409	4.19803025	4.2441603	4.5378639	3.4156097	4.39965606	NaN	4.69943662
ACSL1	2.5804707	2.47780792	3.576031328	2.88077598	4.1552948	4.34771689	4.20697547	3.23840012	4.2297709	4.5214972	3.7042761	2.2903908	2.79808661	2.98905215	0.99385149	2.7374363	3.0158434	2.8225389	2.84857143	2.73586933	3.10272653	4.08973323	3.07074379	2.8788455	4.7108706	4.4071834	4.5726367	4.832553	3.2107296	3.7282448	3.3703072	2.8244861	2.7792065	3.0993705	3.7902593	5.206677276	3.3116775	2.89672899	3.22325665	2.4105778	4.0367479	2.988168	3.26289437	3.63558	NaN	3.5905543	3.635841	4.27356877	4.76139592
PLAUR	3.72733695	3.13314801	3.863002431	3.51797398	3.8892693	3.81408774	3.47321093	3.02081241	3.9568828	3.5393272	3.6595503	3.5387352	3.37596754	3.85751559	3.2606218	4.16107843	3.9748386	3.7619032	3.69432958	4.05314041	3.04189869	4.37625274	3.10263843	2.8590359	5.356489	5.3128877	5.2806731	5.1217335	3.9237561	4.7071308	5.0676327	4.5745042	3.9658765	2.6019597	3.8684851	3.515299323	3.1003732	2.86066683	3.18893097	3.0866966	3.0466551	2.5676236	2.79937846	3.1073895	4.6564706	3.5496265	3.95144571	5.50169682	4.05618313
RARA	1.39293947	1.87247869	1.805623037	1.41027502	1.9974417	1.26178891	1.92949647	0.58394064	1.936562	1.1258427	2.0755809	1.3010274	1.43320874	2.14087683	1.14846232	1.4295942	2.2857393	1.6573053	1.42254112	2.07489812	0.74885846	1.81419456	0.28758773	1.4758851	1.7641572	1.6359405	1.2628844	1.3470601	1.2867591	1.4913329	1.7130681	1.3412291	1.4718895	1.36052	2.4912882	4.484851744	1.5248744	1.16609337	1.55352219	1.7016526	1.6816664	1.5197343	1.27335297	1.7098041	2.6012335	1.8960514	1.81035135	2.83186621	1.91054408
MAL	3.48800163	4.50645821	4.298648727	3.58116801	3.8519231	3.97036934	3.66180763	4.33267498	3.8357345	3.9466633	5.6253505	4.4767967	4.40957195	4.04715216	5.13917199	4.59488761	4.0614075	4.263665	3.82173606	4.18859928	5.46002061	4.08066256	5.76228175	6.0525683	3.8869026	3.9409757	3.8249395	4.2043421	2.9486142	4.5438907	4.8322751	3.6811943	4.4259805	3.9409757	3.2332344	0.979718653	3.5420285	4.22874307	2.94495393	3.8987442	3.1840723	3.8896149	3.68940236	2.8056309	3.3315772	3.4012081	3.34616876	3.46672686	3.07925339
CAVIN2	2.14688109	1.16535766	1.83486217	2.47159587	1.4333603	3.05059884	2.09435809	3.05334306	2.9415329	1.7215888	2.6426134	2.7358391	3.04865122	2.65410838	2.87854442	2.85126234	2.4107343	2.5798546	2.87405854	2.85518845	2.13786268	3.08374432	3.84513903	1.8802997	3.8230619	3.2701118	1.9998358	2.0984023	1.7056247	0.7747854	2.9618278	2.6043242	4.6363698	1.9579348	3.3346543	2.644408873	2.9095535	3.42835249	2.88108709	3.4793273	3.4804732	3.7399673	2.65443236	2.6170488	1.4397105	3.0431973	2.87388642	1.52932825	3.27696579
ANXA3	1.44631696	1.02814474	1.414191473	1.45088567	2.0223608	1.86968211	2.08803167	0.94248932	2.1734806	2.7903777	1.8554336	0.6412297	1.08094404	0.8675817	0.95254979	0.72846653	0.8909999	0.9712491	1.05890359	0.86350504	1.23440148	0.84067808	1.55700856	0.9519683	1.571378	1.1284521	0.8347862	1.108118	1.3393232	0.897491	1.1475113	1.1884054	1.4430535	1.3596411	1.524102	3.965060445	1.2342377	1.43152674	2.14568304	0.7834447	1.381586	2.7715777	2.77157774	2.0600582	1.3156955	1.5503275	1.43577339	1.8210745	2.70699675
MARCKS	2.16302235	2.22381422	2.512510711	1.7957663	2.7906345	1.4304981	2.34495738	1.74434352	2.9203419	1.9625413	2.88439	2.3021875	1.95475032	2.25845419	1.70029659	2.58401632	2.4357814	1.49226	1.94785148	2.65536171	1.57543681	1.6056547	1.13166845	1.4729287	4.458504	4.7195666	2.8764113	2.6258558	2.5527424	4.1971495	3.6404856	2.5959834	2.6022259	1.8704392	2.2986054	3.228730182	2.8134582	1.45610018	1.93594818	2.0310418	2.9818341	2.3200924	1.74825457	1.8031923	3.1764359	3.0935822	2.35921087	2.35877523	3.21318611
S100A12	3.43453752	4.21429301	4.193372769	3.78257773	NaN	5.45094867	5.05772313	3.75916003	4.9624444	5.2728273	3.52244	3.0732171	3.17317462	3.46579453	3.12984599	3.66423908	3.3886147	3.0042054	3.74044847	3.46854925	3.87506735	4.33307558	3.48358933	3.0724676	3.9980458	5.0710459	3.1334976	4.3043506	3.7435772	2.820403	3.5780265	3.9182553	4.4564781	3.9422176	4.577156	6.866158759	4.5605578	5.2018086	4.92110566	4.3320768	5.3583925	4.3408129	5.37437971	5.7655553	5.1462654	4.5205711	4.1335974	5.75204835	5.23758319
IER3	4.03827342	4.09715355	4.359301917	4.00638692	4.4057126	3.49095401	2.63540878	3.45008327	4.197236	3.6842387	3.4022857	3.7132335	3.91383989	4.66055381	4.14178197	4.8515908	6.7538044	3.9796736	3.88777029	4.95417827	4.31963429	NaN	3.40959684	3.652001	5.5818829	5.2201452	5.4882549	4.8378753	5.124148	4.9364529	4.1922949	3.5998885	4.7622793	2.3349231	4.6197785	3.149181323	4.0458652	2.35696237	3.00404897	3.7033442	3.0686082	2.8922191	2.45703003	2.9913726	4.1100855	4.1382126	3.8905794	5.53458673	3.56466465
IL7R	4.1032418	4.78407402	5.433568133	4.61990404	4.9650775	4.77978267	4.98191113	4.8825124	4.7852645	4.944151	6.4266148	5.7570837	5.38196957	4.93236576	5.90047215	4.85481043	6.7664108	6.023331	4.49084258	5.14535703	5.12352263	4.91884208	5.80540598	5.2414655	5.0666987	4.7777303	4.041148	5.053207	4.8097161	5.3531681	5.0763562	5.3154018	4.7025499	4.9731646	3.5815863	1.36856053	5.2011213	4.64191754	4.27036722	4.8264543	3.9406301	5.3385107	4.53526385	3.794465	4.5683723	4.1713355	4.24389467	4.50677505	4.3931274
G0S2	3.87497334	4.13578356	3.28857362	4.10855154	3.3545278	3.81256684	3.47166705	3.33546163	3.9390234	NaN	3.5830773	3.8058655	4.33229361	3.71639365	4.17479911	3.48610909	3.3393117	4.0938004	3.89561329	3.02078091	3.22856793	3.14128077	3.82869488	3.3248701	5.6422319	5.5488113	5.2063259	5.074768	4.3357879	5.1525305	4.9111797	4.4433473	4.7192961	0.5814234	4.6471025	3.488152091	3.5315841	0.01069794	1.11564048	3.0233942	0.2886838	0.1496914	-0.16103522	-0.4465922	4.0205493	3.8479699	4.19866156	4.04839654	4.03045092
PGLYRP1	1.95494075	2.35803442	1.289314722	1.97319896	1.0138423	2.32420544	2.14049241	0.66710129	2.0917737	2.6079454	2.2345693	1.6439162	1.69330909	2.26361189	1.73816203	1.72893629	2.078229	1.2768783	2.4871982	2.19317001	1.22564283	2.04432442	1.55167277	0.9229525	2.6636509	1.9443842	2.1592115	2.0955215	2.1094055	2.1215285	2.2155819	1.8584606	1.5325335	1.5427553	1.5820964	2.516387131	1.8717415	1.63901413	2.56426859	1.5671235	1.7990468	2.9163825	2.61259621	2.2389273	1.4292904	3.050333	1.94968756	2.6841541	2.31673829
ORM1	1.02335016	1.90541049	0.188063062	1.13863426	0.5470917	0.39226062	0.01222439	0.1875515	1.47058	1.0469131	0.4443739	2.1506576	1.18477567	1.59220192	1.11058678	2.30100842	1.7252383	1.2189204	1.92183155	2.14097999	0.89756789	1.06665412	0.68290244	-0.1389905	2.357053	2.2167895	1.288196	1.7259861	1.4095974	0.3040075	1.4446698	0.6370113	0.6184597	1.2396888	1.4554152	0.755844722	1.7775843	0.76898191	2.25980459	1.2007787	2.1613471	2.0224361	2.06094415	2.3129569	1.7472422	1.3655975	1.27392927	2.0260834	2.5264775
NAMPT	2.48446647	2.16217022	2.661256608	2.29695508	3.4215725	NaN	2.97857961	2.32388723	3.5785994	2.6991583	3.8314859	2.6815401	2.56857731	3.4017162	2.04523825	2.6036735	2.8793888	3.2191717	2.88731329	3.22896104	2.64283262	2.65371195	2.13718749	2.2584149	4.9165229	4.6268777	4.4247268	4.3313701	3.0032001	3.1890011	3.5650184	3.6168137	2.8729562	2.1981336	3.2180517	3.608957207	2.6371209	2.5558507	2.60751002	2.2854342	2.3734797	2.2506247	2.34131223	2.4253779	2.8461374	2.9983611	3.08653854	3.22778122	3.98234601
NFKBIZ	3.8926047	3.62903569	4.703317539	3.56475017	4.1370716	3.32222454	3.9530622	3.67897109	4.8559546	5.0916841	4.6729511	2.9045361	3.48871752	4.2535976	3.8563808	5.14713227	4.9412394	3.9544695	3.91128918	5.03859551	4.46909222	5.03194031	3.90007617	3.7951142	5.8770553	5.9470761	5.560392	5.2697551	4.8854708	5.8962463	5.460387	4.9892343	4.8407985	2.2972233	4.249528	4.085995617	3.9212103	2.65818546	2.70613824	3.9784724	2.6307219	2.8409616	2.37669183	2.6392251	3.7611601	4.2876601	3.17819598	6.09330643	4.68087032
TCN1	1.87126775	1.91602759	1.392102463	1.73157789	2.3389112	1.40120622	0.98458511	1.38858315	2.0794939	2.2086393	1.3047941	1.2108951	2.11539435	3.21483155	1.69244172	1.51750472	2.1768922	1.4955272	1.81397456	2.14197469	1.79839157	3.07866347	1.80135209	1.3606341	2.2441279	1.3309093	2.2676651	1.5659119	1.843701	1.2432485	1.0521821	1.859934	2.1765327	2.6378618	2.0372513	1.89285172	1.6149884	2.40481967	3.00168859	1.8251229	1.8868605	2.9516915	3.01421019	3.4661397	3.0841913	2.5622393	1.97456052	2.02854922	2.31614941
PPP1R15A	2.69228191	3.08182485	3.437493373	2.98217714	3.9380637	2.51373165	2.47384599	2.82660108	4.0264137	3.2445716	3.7064826	3.6895625	3.23784043	4.67420362	3.20248669	4.35107222	4.3995257	5.1448105	4.13319717	3.9913334	2.45033181	4.64962018	3.2982909	3.1278729	5.5401384	5.3438983	4.9741733	4.3831128	3.9516396	4.8974814	4.276912	3.7472726	4.062806	1.7883872	3.2888021	2.977679134	3.2844994	2.01105027	2.3713395	2.9378735	2.1979356	2.1949164	1.85839679	1.9960317	3.5967828	3.7885241	3.8112337	4.13229765	4.13887516
LRRN3	2.61707302	4.81752767	3.183335721	2.67856788	2.8785325	3.23842935	2.58743784	3.42495473	3.7120561	2.6211365	3.2642148	2.5511268	2.68144413	2.81006922	3.56679746	3.1772518	2.4018716	2.4117612	2.52878517	4.41284174	5.31479124	2.59043836	4.9350756	3.8193466	2.4244827	1.436585	2.087943	3.4128282	2.3981174	3.2458811	3.2804612	1.9596347	3.6826949	4.0374913	2.788943	0.605497501	2.9345461	3.71611248	2.78440516	3.5317819	2.8889188	4.0133258	4.77083345	2.8663011	2.0584132	2.6037915	2.54836449	2.47437874	3.13545355
CD19	2.76363218	2.56848918	3.400160058	2.47536911	3.5607654	3.01557338	3.10427289	3.44490733	4.3189396	2.5408065	3.1548475	3.1775303	2.68165774	3.99637649	2.79844025	4.43515201	3.380182	3.1446951	2.88951105	4.77612607	5.21242288	2.72044671	3.97378144	3.4354017	4.3362985	3.4663143	3.1962726	2.9649564	2.3984597	4.1166705	3.6710886	3.5341512	3.5014353	3.1569361	1.724073	1.465201105	3.0214159	2.58338179	1.36155338	2.5256921	1.9504415	3.3176106	3.6509471	2.1571805	3.2758924	2.449361	2.60393626	2.25324289	2.82674632
CD79A	3.4318756	3.60240481	4.903929824	3.13810031	4.1482111	3.19926809	3.6108841	3.88598693	3.9868782	2.7641488	4.3757373	3.9729769	3.61485408	4.84104052	4.2867472	4.76848018	4.839803	3.355639	4.70633771	4.40041119	5.42149572	NaN	4.89876305	4.4692601	5.141366	4.7061686	3.6249764	3.6465348	2.8992681	4.1166606	4.7655516	4.4408076	4.2829734	3.7315774	2.5636183	1.57657249	3.8649495	3.23575184	1.21955802	3.5095777	2.1208853	3.6792444	4.42585167	1.9446987	3.7776554	3.0259932	2.9814174	2.23347208	3.03809377
JUN	3.67069566	3.45647896	4.19975043	3.63143113	4.0789526	2.03271278	4.17056537	4.17332697	4.6420395	3.1175431	3.9490347	4.4879937	3.9529916	4.81238778	3.54625219	4.44116763	4.2273973	3.2725499	3.76227609	4.29625409	4.13334865	3.8824187	3.65416205	4.0833512	4.666001	4.582747	4.5365346	4.5961024	4.5101627	4.5404105	3.8458828	3.8701982	4.2856817	2.0326634	4.4763759	4.427099876	4.0644091	1.27976542	1.48897273	3.9576116	1.1821879	2.2085841	1.62208565	1.7294301	4.4831506	3.7438587	3.85429546	3.77139989	3.86092604
NELL2	3.38031642	3.64480429	4.537963056	3.6412817	4.140404	3.74384529	3.81466408	4.38887395	3.89461	3.8004446	6.4668317	4.2725273	4.12319578	4.51987076	5.69594192	4.45067464	5.2396925	5.5248975	3.39401589	4.74000424	5.0825303	3.73845722	4.57166174	4.2078415	3.8741505	3.4405293	3.6242885	4.6250623	3.6299169	4.202818	4.4970794	3.8621364	4.3464329	4.144971	3.2380302	0.348580229	3.9001878	4.61623799	3.8499421	3.6874586	2.6330923	3.8266943	4.28380003	3.2408274	3.3439616	2.999812	2.9694302	3.31649613	3.64106778
IL1B	4.06490289	4.48494404	4.046415534	3.76593078	3.5605983	3.39460405	3.30417325	3.07945104	4.5386182	3.7952405	5.5067702	3.7655213	3.5101557	4.53149636	3.6542697	5.17874157	4.7461446	4.7128703	4.00139376	4.34594311	3.77974831	4.67610747	3.06285406	2.7828824	6.3308884	6.2564065	6.3018463	5.7982952	5.5037561	6.0467098	5.5466916	4.8290445	5.3603874	1.0872644	3.0443238	2.744459553	3.6237983	1.55948492	2.08736343	2.1565922	1.9406271	1.8658658	1.77207098	1.7463386	4.9541747	3.959105	3.60686831	3.86992635	4.76561825
SH3BGRL2	2.39693205	1.35464741	1.682841632	2.73768185	1.5841557	2.49598002	2.81117018	2.76494526	1.780522	1.8186437	3.2195642	2.7392875	3.95902376	1.76913971	2.430594	2.22526388	1.9429353	2.7662508	2.63849366	2.40061725	2.1576185	1.95938365	3.66267335	2.2289296	3.4933598	2.9484234	1.9426392	2.3618734	1.5907768	1.6286573	3.3068394	2.1547908	4.0509524	1.7016114	3.104541	2.166841582	1.6904595	3.46792326	2.47398223	2.403977	3.0467588	3.8159688	2.4240264	2.4254795	1.9347273	2.7064133	4.17928617	2.58573776	3.13619997
GZMK	3.59019615	5.24188693	5.481393036	3.84737989	5.1464858	4.33466808	4.30640426	4.67486549	4.2407386	3.7699692	6.2754238	6.2739509	4.17699146	4.12376467	4.95378088	4.27959406	6.3473431	4.3209134	4.30457613	5.06146613	5.41231108	4.73796888	3.99176236	3.4002575	4.1079628	4.4053563	4.0011052	5.3139505	4.5785665	4.6945187	4.5563049	4.9052975	4.6241493	4.6881434	2.6111275	1.324552204	5.2329212	4.15516472	3.88239462	4.6405312	2.7112177	5.1498945	3.91252025	3.0422123	3.5177353	2.7406316	2.84815985	3.80975904	3.90493084
BCL2A1	4.11611314	3.95630936	3.273909992	4.08303805	5.3594121	6.00449533	5.61003166	4.94572582	5.3500934	5.706326	3.2001901	3.5440198	3.67156219	3.70695727	3.87394024	3.57798609	3.5159915	3.6572017	3.85065176	3.47779237	4.18881431	4.68754776	3.92984463	3.688593	5.8058845	5.8617662	5.9508983	5.4403778	4.8758765	5.5029576	4.9181471	4.3504088	4.7344086	3.1303596	4.1723363	4.708600215	3.6021808	3.14197198	3.43353233	3.573183	3.5442277	2.9481175	3.17363089	2.8655568	3.7362272	4.2171779	3.99411003	4.07379666	5.73074605
XK	3.46821601	1.17841816	0.928607576	3.86226004	1.2693258	1.12892481	1.53798857	1.45036998	0.9236298	1.782265	2.3115731	2.1379397	1.98915681	1.42166891	1.76693204	1.27473204	2.3119251	2.0398168	1.70293962	1.80120109	1.49113755	1.01599797	2.54640052	1.1620379	2.4974186	2.3887426	1.2653187	1.1660132	1.1495846	0.6431796	3.3666858	1.2680885	2.9301089	1.7890327	2.6568329	1.460161976	0.8837479	2.92196285	2.27937729	3.0718763	2.1839847	2.3508062	1.61941571	2.4553727	3.1722151	4.0480932	4.10816544	3.74263522	2.4349027
LCN2	3.68650989	3.17231144	1.839702783	NaN	3.4252467	2.65943814	1.73804413	1.49808303	1.562039	3.6299756	1.8930179	2.0991406	3.93528481	1.52794372	2.45945057	1.790009	2.3655083	1.780759	2.272247	1.87405508	4.11091011	1.34803948	2.27657739	2.1583218	3.3271906	2.8108386	1.8015662	1.6656221	1.8384834	1.3039412	2.4278864	2.065003	2.8672573	1.4557169	2.6541849	2.048604206	2.040613	2.34440308	3.29032909	2.8173681	2.473189	4.0511243	2.88091166	2.9785142	3.4455037	3.8252047	2.68892808	2.77388806	3.06974421
TENT5C	5.1836438	2.20501773	2.351229022	5.48882954	2.3650028	1.46713947	1.74011581	1.96337577	2.095949	2.2388108	3.2548817	3.2907925	3.16120739	1.41145946	2.56904786	2.16201993	3.3070693	3.658678	2.25874568	2.93066253	2.3172849	1.78680243	2.99236478	1.8861526	4.6908168	4.765433	5.1344704	4.8956911	3.6693891	4.864888	4.3613727	4.5764638	3.6257158	3.2373084	2.8243811	1.548908029	1.4886637	1.06922984	1.11261311	3.0025747	0.4207196	1.7044752	0.93341168	1.1257198	4.9567686	5.5465285	5.84115954	6.95794317	3.95458692
NR4A2	3.70385976	3.35613963	3.363491857	3.50516874	3.3058079	3.37843577	3.3758364	2.90699816	3.6586371	3.2862088	3.1032403	3.1367405	3.28207579	2.98735319	3.32390602	3.02124664	3.0449237	3.2129598	3.96668175	2.98943421	3.43839473	3.68947388	3.6827823	3.7980259	5.1613245	5.2527745	5.1419101	5.1771332	4.2156656	5.3300538	4.9975031	5.1083733	3.7861003	0.4207881	3.7204818	2.97518698	3.0769107	0.65629575	0.90027617	2.9793541	0.3902472	0.1903127	0.12714529	0.4830797	3.2188682	3.7181973	3.73054721	3.75822426	3.72836842
CXCL8	2.26233035	2.39481731	3.674277271	2.42591554	4.5751287	4.87909158	2.56746043	4.65731443	4.4497768	4.2446561	2.4271776	4.6500927	2.72326165	7.06467773	4.48247883	7.38794566	8.8319063	4.1848253	4.29495589	5.21887785	5.73949411	4.91652107	3.77196446	3.413593	5.9716081	5.7915921	5.9350558	6.0039745	5.7207545	5.5918825	5.6528428	5.304774	5.4933397	-0.7736981	5.0858983	4.971427748	4.9802701	0.35456353	1.39120637	4.402473	-0.1324744	0.6046917	-0.42614243	0.4851765	3.3385982	4.165142	2.65608177	2.67625818	4.10968371
[truncated: 54 more columns]
